# Supplementary material for: Polycyclic Aromatic Hydrocarbons in Soil at Different Depths under a Long-Term Experiment Depending on Fertilization
Source: Int J Environ Res Public Health. 2022 Aug 22;19(16):10460. doi: 10.3390/ijerph191610460 (PMC9408199; doi:10.3390/ijerph191610460)
Supplement: Supplementary file 1 [file ijerph-19-10460-s001.zip]

Archive with 1 entries (1 files):
- ijerph-1881415-supplementary.pdf
